# Supplementary material for: Assessment of blood levels of heavy metals including lead and manganese in healthy children living in the Katanga settlement of Kampala, Uganda
Source: BMC Public Health. 2018 Jun 8;18:717. doi: 10.1186/s12889-018-5589-0 (PMC5994042; doi:10.1186/s12889-018-5589-0)
Supplement: Supplementary file 1 — Study dataset. (XLSX 283 kb) [file 12889_2018_5589_MOESM1_ESM.xlsx]

## Sheet: Sheet1
daclb	fetxaclb	hgbaclb	hless7aclb	prdtgmaclb	rdtaclb	rdttxaclb	studyid	tcoreaclb	ttmlaclb	vbwhoaclb	dpgcons	doehp	formfillhp	primcghp	relchildhp	cgphonehp	childillhp	feverhp	vomithp	diarhp	convulhp	diffbhp	scoughhp	rashhp	othpshp	anymedhp	amalhp	atbhp	ahivhp	fesuphp	mvithp	othmedhp	admithp	numadmhp	admnuthp	admmalhp	admrdhp	admconvhp	admtbhp	admmenhp	othadmithp	birthhphp	prembhp	premghp	birthasphp	congmhp	infbhp	jaundbhp	othhcbhp
2016-05-16	77	10.9	0	77	0	77	560	2	77	2	2016-05-16	2016-05-16	1	Mother	1	757048914	0	77	77	77	77	77	77	77	mild cough and flue. Discharging right eye	0	77	77	77	77	77		0		77	77	77	77	77	77		0	77		77	77	77	77
2016-05-17	77	10	0	77	0	77	569	1	77	1	2016-05-17	2016-05-17	2	MB	2	756865082	0	77	77	77	77	77	77	77		0	77	77	77	77	77		0		77	77	77	77	77	77		0	77		77	77	77	77
2016-05-11	77	11.5	0	77	0	77	548	2	77	2	2016-05-11	2016-05-11	2	NM	1	705394706	0	77	77	77	77	77	77	77		0	77	77	77	77	77		1	1	0	1	0	0	0	0		0	77		77	77	77	77
2016-05-04	77	10.6	0	77	0	77	595	2	77	4	2016-05-04	2016-05-04	1	99	1	99	1	0	0	0	0	0	0	0	cough	1	0	0	0	0	0	herbal medicine	0		77	77	77	77	77	77		0	77		77	77	77	77
	No	No	0	0	No	No	No	1/4-1/2 mile	3	0	community water pipe/tap near home	community water pipe/ tap near home	in the home	77	No	No	No	0	No	No	No	No	No	77	No	N/A	N/A	1	no	77	77	No	No	No	No	No	No	No	No	No	77	N/A	No	No	No	No	No	No	yes
2016-05-16	77	12.4	0	77	0	77	505	2	77	2	2016-05-16	2016-05-16	2	asiimwe mbebazi sunet	1	773634614	0	77	77	77	77	77	77	77		0	77	77	77	77	77		0		77	77	77	77	77	77		0	77		77	77	77	77
2016-05-11	77	12.6	0	77	0	77	564	1	77	1	2016-05-11	2016-05-11	2	NP	3	7919536399	0	77	77	77	77	77	77	77		0	77	77	77	77	77		1	1	0	0	0	0	0	0	caretaker doesn't know why the child was hospitalized	0	77		77	77	77	77
	No	outside(I.e. Verandah)	No	No	1	77	Yes	No	0	0	No	No	No	1/4-1/2 mile	3	0	community water pipe/tap near home	community water pipe/ tap near home	in the home	77	No	No	No	0	No	No	No	No	Yes	Yes	Yes	1	0	2	no	0	sells food from her home	No	No	No	No	No	No	No	No	No	77	N/A	No
2016-05-05	77	12.1	0	77	0	77	576	1	77	1	2016-05-05	2016-05-05	2	NM	1	704835501	1	0	0	0	0	0	1	0		0	77	77	77	77	77		1	2	0	1	0	0	0	0		0	77		77	77	77	77
2016-05-11	77	11.8	0	77	0	77	504	1	77	2	2016-05-11	2016-05-11	1	mother	1	757691040	0	77	77	77	77	77	77	77	mild flue and cough	0	77	77	77	77	77		0		77	77	77	77	77	77		0	77		77	77	77	77
2016-05-10	77	10.4	0	77	0	77	577	1	77	2	2016-05-10	2016-05-10	1	mother	1	705122568	1	0	0	0	0	0	0	0	flue	0	77	77	77	77	77		0		77	77	77	77	77	77		0	77		77	77	77	77
	No	Yes	0	0	Yes	No	No	5 meters	3	0	community water pipe/tap near home	community water pipe/ tap near home	in the home	77	No	No	No	0	No	No	No	No	No	77	No	N/A	N/A	2018-03-05	no	77	77	No	No	No	No	No	No	No	No	No	77	N/A	No	No	No	No	No	No	yes
2016-05-10	77	11.3	0	77	0	77	572	1	77	1	2016-05-10	2016-05-10	1	mother	1	706425520	0	77	77	77	77	77	77	77		0	77	77	77	77	77		0		77	77	77	77	77	77		0	77		77	77	77	77
2016-05-16	77	10.7	0	77	0	77	523	2	77	1	2016-05-16	2016-05-16	2	Nangobi Brenda	1	759684370	0	77	77	77	77	77	77	77		0	77	77	77	77	77		0		77	77	77	77	77	77		0	77		77	77	77	77
2016-05-17	77	12.9	0	77	0	77	562	1	77	2	2016-05-17	2016-05-17	1	Mother	1	99	0	77	77	77	77	77	77	77		0	77	77	77	77	77		0		77	77	77	77	77	77		0	77		77	77	77	77
2016-05-09	77	11.7	0	77	0	77	515	1	77	2	2016-05-09	2016-05-09	1	mother	1	99	0	77	77	77	77	77	77	77		0	77	77	77	77	77		0		77	77	77	77	77	77		0	77		77	77	77	77
2016-05-09	77	12.5	0	77	0	77	512	1	77	1	2016-05-09	2016-05-17	2	KD	1	783194639	0	77	77	77	77	77	77	77		0	77	77	77	77	77		1	2	77	77	77	77	77	77	diarrhea and unspecified fevers	0	77		77	77	77	77
2016-05-13	77	10.9	0	77	0	77	574	1	77	2	2016-05-13	2016-05-13	2	NM	1	787425783	0	77	77	77	77	77	77	77		0	77	77	77	77	77		0		77	77	77	77	77	77		0	77		77	77	77	77
2016-05-09	77	11.6	0	77	0	77	557	1	77	1	2016-05-09	2016-05-09	1	mother	1	use names instead of phone: maama Nambala, maama Patience	1	0	0	0	0	0	0	0	cough and body itchiness	0	77	77	77	77	77		0		77	77	77	77	77	77		0	77		77	77	77	77
	No	No	0	0	No	No	No	5 meters	3	0	community water pipe/tap near home	community water pipe/ tap near home	in the home	77	No	No	No	0	No	No	No	No	No	77	No	N/A	N/A	2	yes	2	sells chapatis, sells mangoes	No	No	No	No	No	No	No	No	No	77	N/A	No	No	No	No	No	No	yes
2016-05-11	77	9.4	0	77	0	77	535	1	77	2	2016-05-11	2016-05-11	1	mother	1	705440106	0	77	77	77	77	77	77	77		0	77	77	77	77	77		0		77	77	77	77	77	77		0	77		77	77	77	77
2016-05-05	77	11.8	0	77	0	77	546	1	77	1	2016-05-05	2016-05-05	4	NO	1	755753504	1	0	0	0	0	0	0	0	toothache	0	77	77	77	77	77		0		77	77	77	77	77	77		0	77		77	77	77	77
	No	No	0	0	No	No	No	1/4-1/2 mile	3	0	community water pipe/tap near home	community water pipe/ tap near home	in the home	77	No	No	No	0	No	No	No	No	Yes	Yes	No	N/A	N/A	1	no	77	77	N/A	N/A	N/A		N/A	N/A	N/A	N/A	N/A	77	N/A	N/A	N/A	N/A	N/A	N/A	N/A	yes
2016-05-10	77	12.2	0	77	0	77	503	1	77	1	2016-05-10	2016-05-10	1	mother	1	751619847	0	77	77	77	77	77	77	77	mild cough and flu	0	77	77	77	77	77		0		77	77	77	77	77	77		1	77		77	77	1	77
2016-05-13	77	11.4	0	77	0	77	567	2	77	2	2016-05-13	2016-05-13	2	TM	1	779584040	0	77	77	77	77	77	77	77		0	77	77	77	77	77		0		77	77	77	77	77	77		0	77		77	77	77	77
2016-05-11	77	11	0	77	0	77	539	2	77	2	2016-05-11	2016-05-11	2	ND	1	754457413	0	77	77	77	77	77	77	77		0	77	77	77	77	77		0		77	77	77	77	77	77		0	77		77	77	77	77
2016-05-04	77	12.6	0	77	0	77	507	2	77	1	2016-05-04	2016-05-04	2	KT	1	99	0	77	77	77	77	77	77	77		0	77	77	77	77	77		1	3	1	1	77	77	77	77		1	1	28	1	0	0	0
2016-05-10	77	13	0	77	0	77	542	1	77	1	2016-05-10	2016-05-10	1	mother	1	779071693	0	77	77	77	77	77	77	77		0	77	77	77	77	77		0		77	77	77	77	77	77		1	1	99	0	0	0	0
2016-05-05	77	13.3	0	77	0	77	598	1	77	5	2016-05-08	2016-05-05	1	mother	1	787284740	1	0	0	0	0	0	0	0	mild cough	0	77	77	77	77	77		0		77	77	77	77	77	77		0	77		77	77	77	77
	30-39 years	Never went to school	2018-04-06	Don't know	Married	Yes	Don't know	Yes			No		mud, dung, or clay	roofing tiles	1	No	No	common room	77	No	a space in the house(joined with sleeping quarters)	No		1	77								5 meters	3	0	community water pipe/tap near home	community water pipe/ tap near home	in the home	77	No	No	No	0	No	No	No	No	No	77
2016-05-10	77	11.3	0	77	0	77	543	1	77	2	2016-05-10	2016-05-10	2	ND	3	773372131	1	0	0	0	0	0	1	0		0	77	77	77	77	77		0		77	77	77	77	77	77		0	77		77	77	77	77
2016-05-10	77	10.9	0	77	0	77	547	1	77	2	2016-05-10	2016-05-10	1	mother	1	0701700181/0776537977	0	77	77	77	77	77	77	77		0	77	77	77	77	77		0		77	77	77	77	77	77		0	77		77	77	77	77
2016-05-09	77	10.5	0	77	0	77	540	1	77	2	2016-05-09	2016-05-09	2	NS	1	758241555	0	77	77	77	77	77	77	77		0	77	77	77	77	77		0		77	77	77	77	77	77		0	77		77	77	77	77
2016-05-17	77	13.6	0	77	0	77	524	1	77	2	2016-05-17	2016-05-17	1	mother	1	777492411	0	77	77	77	77	77	77	77		0	77	77	77	77	77		0		77	77	77	77	77	77		0	77		77	77	77	77
2016-05-11	77	10.3	0	77	0	77	583	2	77	2	2016-05-11	2016-05-11	2	AA	1	703857901	0	77	77	77	77	77	77	77		0	77	77	77	77	77		0		77	77	77	77	77	77		0	77		77	77	77	77
2016-05-04	77	11.4	0	77	0	77	518	2	77	4	2016-05-04	2016-05-04	3	NS	1	0759974640/ 0715622669	0	77	77	77	77	77	77	77		0	77	77	77	77	77		1	1			1					0	77		77	77	77	77
2016-05-16	77	12.9	0	77	0	77	550	2	77	2	2016-05-16	2016-05-16	1	Mother	1	789886067	0	77	77	77	77	77	77	77		0	77	77	77	77	77		0		77	77	77	77	77	77		0	77		77	77	77	77
2016-05-17	77	7.9	0	77	0	77	511	1	77	2	2016-05-17	2016-05-17	1	mother	1	752720514	0	77	77	77	77	77	77	77		0	77	77	77	77	77		0		77	77	77	77	77	77		0	77		77	77	77	77
2016-05-04	77	13.6	0	77	0	77	594	2	77	4	2016-05-04	2016-05-04	4	MH	1	99	1	0	0	0	0	0	1	0		0	77	77	77	77	77		1		0	1	0	0	0	0		1	0		0	0	0	0
2016-05-04	77	12.7	0	77	0	77	521	1	77	4	2016-05-04	2016-05-04	2	NS	1	750912107	0	77	77	77	77	77	77	77		0	77	77	77	77	77		1	4	0	0	1	0	0	0		0	77		77	77	77	77
2016-05-16	77	13.7	0	77	0	77	563	2	77	2	2016-05-16	2016-05-16	2	BC	1	704302148	0	77	77	77	77	77	77	77		0	77	77	77	77	77		0		77	77	77	77	77	77		0	77		77	77	77	77
2016-05-04	77	10.3	0	77	0	77	544	2	77	4	2016-05-04	2016-05-04	2	NH	1	75620833	1	1	0	1	0	0	1	1		1	1	0	0	0	0		1	10	0	0	1	0	0	0		0	77		77	77	77	77
2016-05-11	77	12.5	0	77	0	77	537	1	77	2	2016-05-11	2016-05-11	1	gradmother	3	705394706	0	77	77	77	77	77	77	77		0	77	77	77	77	77		0		77	77	77	77	77	77		0	77		77	77	77	77
2016-05-17	77	14.8	0	77	0	77	506	1	77	2	2016-05-17	2016-05-17	1	father	2	99	0	77	77	77	77	77	77	77		0	77	77	77	77	77		0		77	77	77	77	77	77		0	77		77	77	77	1
2016-05-04	77	11.5	0	77	0	77	553	1	77	1	2016-05-04	2016-05-04	1	mother	1	0704121466/0705643803/0772773450	1	0	0	0	0	0	1	0		0	77	77	77	77	77		0		77	77	77	77	77	77		0	77		77	77	77	77
2016-05-17	77	12.1	0	77	0	77	581	1	77	2	2016-05-17	2016-05-17	1	mother	1	99	0	77	77	77	77	77	77	77		0	77	77	77	77	77		0		77	77	77	77	77	77		0	77		77	77	77	77
	No	common room(not shared with sleeping quarters)	No	No	1	77	No	No	0	0	Yes	No	No	more than 1/2mile	3	0	well or spring	well or spring	in the home	77	No	No	Yes	0	No	No	No	No	Yes	Yes	Yes	1	1	1	yes	1	hawker	No	No	No	No	No	No	No	No	No	77	no	No
2016-05-13	77	12.8	0	77	0	77	525	2	77	2	2016-05-13	2016-05-13	1	mother	1	99	0	77	77	77	77	77	77	77		0	77	77	77	77	77		0		77	77	77	77	77	77		0	77		77	77	77	77
2016-05-11	77	14.2	0	77	0	77	570	2	77	2	2016-05-11	2016-05-11	2	MC	1	99	0	77	77	77	77	77	77	77		0	77	77	77	77	77		0		77	77	77	77	77	77		0	77		77	77	77	77
2016-05-16	77	13.1	0	77	0	77	552	1	77	2	2016-05-16	2016-05-16	1	mother	1	774234599	0	77	77	77	77	77	77	77		0	77	77	77	77	77		0		77	77	77	77	77	77		0	77		77	77	77	77
2016-05-13	77	11.5	0	77	0	77	591	1	77	2	2016-05-13	2016-05-13	1	mother	1	789521452	0	77	77	77	77	77	77	77		0	77	77	77	77	77		0		77	77	77	77	77	77		0	77		77	77	77	77
2016-05-10	77	12.2	0	77	0	77	580	1	77	1	2016-05-10	2016-05-10	1	mother	1	757159776	0	77	77	77	77	77	77	77		0	77	77	77	77	77		0		77	77	77	77	77	77		0	77		77	77	77	77
2016-05-11	77	10.7	0	77	0	77	533	2	77	2	2016-05-11	2016-05-11	1	gradmother	3	754520630	0	77	77	77	77	77	77	77		0	77	77	77	77	77		0		77	77	77	77	77	77		0	77		77	77	77	77
2016-05-05	77	13	0	77	0	77	551	3	1	1	2016-05-05	2016-05-05	1	mother	1	771389694	1	0	0	0	0	0	0	0	mild cough	0	77	77	77	77	77		0		77	77	77	77	77	77		0	77		77	77	77	77
2016-05-10	77	10.2	0	77	0	77	501	1	77	2	2016-05-10	2016-05-10	2	Ruth Nabandeke	1	757624758	0	77	77	77	77	77	77	77		0	77	77	77	77	77		0		77	77	77	77	77	77		0	77		77	77	77	77
2016-05-13	77	9.1	0	77	0	77	555	1	77	2	2016-05-13	2016-05-13	1	mother	1	775130534	1	0	0	0	0	0	0	0	flue and cough	0	77	77	77	77	77		0		77	77	77	77	77	77		0	77		77	77	77	77
2016-05-09	77	12	0	77	0	77	559	1	77	2	2016-05-09	2016-05-09	1	NJ	1	99	1	0	0	0	0	0	0	0	cough and diarrhea	0	77	77	77	77	77		0		77	77	77	77	77	77		0	77		77	77	77	77
black tea
2016-05-09	77	10.9	0	77	0	77	578	1	77	1	2016-05-09	2016-05-09	1	US	1	99	0	77	77	77	77	77	77	77	mild cough	0	77	77	77	77	77		0		77	77	77	77	77	77		0	77		77	77	77	77
2016-05-09	77	10.9	0	77	0	77	519	1	77	2	2016-05-09	2016-05-09	1	mother	1	781797644	1	0	0	1	0	0	1	1		0	77	77	77	77	77		0		77	77	77	77	77	77		0	77		77	77	77	77
2016-05-13	77	11.3	0	77	0	77	573	2	77	2	2016-05-13	2016-05-13	2	KC	1	752207533	0	77	77	77	77	77	77	77		0	77	77	77	77	77		0		77	77	77	77	77	77		0	77		77	77	77	77
2016-05-05	77	12.4	0	77	0	77	549	1	77	1	2016-05-05	2016-05-05	2	mother	1	784582350	0	77	77	77	77	77	77	77		0	77	77	77	77	77		1	10	0	0	1	0	0	0	pneumonia	1	0		1	0	0	0	low APGAR score
	30-39 years	Never went to school	2018-02-03	No	Separated/Divorced	Yes	Yes	Yes	2018-03-05	Mud and dung	No		mud, dung, or clay	iron sheets	1	No	No	common room	77	No	outside(I.e. Verandah)	No	No	1	77	No	No	0	0	No	No	No	1/4-1/2 mile	3	0	community water pipe/tap near home	tap inside home	in the home	around the house	No	No	No	0	No	No	Yes	No	No	77
2016-05-09	77	11.4	0	77	0	77	530	1	77	2	2016-05-09	2016-05-09	2	NR	1	773722270	0	77	77	77	77	77	77	77		0	77	77	77	77	77		1	1	0	1	0	0	0	0		0	77		77	77	77	77
2016-05-10	77	11.5	0	77	0	77	596	1	77	2	2016-05-10	2016-05-10	1	mother	1	99	1	0	0	0	0	0	0	0	flue	0	77	77	77	77	77		0		77	77	77	77	77	77		0	77		77	77	77	77
2016-05-16	77	12.5	0	77	0	77	568	2	77	1	2016-05-16	2016-05-16	1	mother	1	99	0	77	77	77	77	77	77	77		0	77	77	77	77	77		0		77	77	77	77	77	77		0	77		77	77	77	77
2016-05-13	77	12.3	0	77	0	77	513	2	77	2	2016-05-13	2016-05-13	1	mother	1	99	0	77	77	77	77	77	77	77		0	77	77	77	77	77		0		77	77	77	77	77	77		0	77		77	77	77	77
19:00:00	posho and beans	19:00:00	home	posho and beans	2 laddles
2016-05-09	77	13.1	0	77	0	77	575	1	77	2	2016-05-09	2016-05-09	1	mother	1	770621416	1	0	0	0	0	0	0	0	mild cough and flue	0	77	77	77	77	77		0		77	77	77	77	77	77		0	77		77	77	77	77
	No	No	0	0	No	No	No	1/4-1/2 mile	3	0	community water pipe/tap near home	community water pipe/ tap near home	in the home	77	No	No	No	0	No	No	No	No	Yes	Yes	No	N/A	N/A	2	yes	2	hotel; KCCA	No	No	No	No	No	No	No	No	No	77	N/A	No	No	No	No	No	No	yes
2016-05-13	77	12.3	0	77	0	77	590	2	77	2	2016-05-13	2016-05-13	1	mother	1	99	0	77	77	77	77	77	77	77		0	77	77	77	77	77		0		77	77	77	77	77	77		0	77		77	77	77	77
	No	No	0	0	Yes	No	No	5 meters		0	community water pipe/tap near home	tap inside home	at the community water source	77	No	No	No	0	No	No	No	No	No	77	No	N/A	N/A	1	yes	1	hawker	No	No	No	No	No	No	No	No	No	77	N/A	No	No	No	No	No	No	yes
2016-05-04	77	11.4	0	77	0	77	558	1	77	1	2016-05-04	2016-05-09	1	mother	1	0756200833/ 0752640840	1	1	0	1	0	0	0	0		0	77	77	77	77	77		1		0	1	1	0	0	0		0	77		77	77	77	77
2016-05-05	77	12.3	0	77	0	77	556	1	77	1	2016-05-05	2016-05-05	1	mother	1	783782036	1	0	0	0	0	0	0	0	mild flue and cough	1	0	0	0	0	0	paracetamol and amoxicillin	1		0	0	0	0	0	0	flue and cough	0	77		77	77	77	77
2016-05-17	77	12.9	0	77	0	77	531	1	77	2	2016-05-17	2016-05-17	2	KM	1	777748878	0	77	77	77	77	77	77	77		0	77	77	77	77	77		0		77	77	77	77	77	77		0	77		77	77	77	77
2016-05-05	77	11.8	0	77	0	77	586	1	77	5	2016-05-05	2016-05-05	4	NC	1	757048951	0	77	77	77	77	77	77	77		0	77	77	77	77	77		0		77	77	77	77	77	77		0	77		77	77	77	77
	No	No	0	0	No	No	No	1/4-1/2 mile	3	0	community water pipe/tap near home	community water pipe/ tap near home	in the home	77	No	No	No	0	No	No	Yes	No	No	77	No	N/A	N/A	1	yes	1	sells tomatoes	No	No	No	No	No	No	No	No	No	inside the home	yes	No	No	No	No	No	No	yes
2016-05-04	77	11.9	0	77	0	77	508	2	77	1	2016-05-04	2016-05-04	4	NM	1	705386658	0	77	77	77	77	77	77	77		0	77	77	77	77	77		0		77	77	77	77	77	77		0	77		77	77	77	77
2016-05-05	77	14.2	0	77	0	77	528	1	77	1	2016-05-05	2016-05-05	4	NR	3	785318484	1	0	0	0	0	0	0	1		0	77	77	77	77	77		0		77	77	77	77	77	77		0	77		77	77	77	77
2016-05-04	77	11.8	0	77	0	77	520	2	77	1	2016-05-04	2016-05-04	2	AM	1	755283634	0	77	77	77	77	77	77	77		0	77	77	77	77	77		0		77	77	77	77	77	77		0	77		77	77	77	77
	No	No	0	0	Yes	No	No	1/4-1/2 mile	3	0	community water pipe/tap near home	community water pipe/ tap near home	in the home	77	No	No	No	0	No	No	Yes	No	No	77	No	N/A	N/A	2	yes	2	hair dresser, boxer; driver	No	No	No	No	No	No	No	No	No	inside the home	N/A	No	No	No	No	No	No	yes
2016-05-04	77	10.3	0	77	0	77	554	1	77	5	2016-05-04	2016-05-04	1	mother	1	755649506	1	0	0	0	0	0	0	0	mild flue and cough	1	1	0	0	0	1		1	1	0	1	0	0	0	0		0	77		77	77	77	77
2016-05-10	77	10.4	0	77	0	77	522	1	77	1	2016-05-10	2016-05-10	2	NJ	1	700156723	0	77	77	77	77	77	77	77		0	77	77	77	77	77		1	1	0	1	0	0	0	0		0	77		77	77	77	77
2016-05-11	77	10	0	77	0	77	534	1	77	1	2016-05-11	2016-05-11	2	KR	1	775447193	0	77	77	77	77	77	77	77		0	77	77	77	77	77		0		77	77	77	77	77	77		0	77		77	77	77	77
2016-05-16	77	12.5	0	77	0	77	509	1	77	2	2016-05-16	2016-05-16	1	mother	1	777107159	1	1	0	0	0	0	0	0	flue	1	1	0	0	0	0		0		77	77	77	77	77	77		0	77		77	77	77	77
2016-05-11	77	14	0	77	0	77	587	1	77	2	2016-05-11	2016-05-11	2	MS	1	705394706	0	77	77	77	77	77	77	77		0	77	77	77	77	77		1	6	0	1	0	0	0	0		1	1	28	0	0	0	0
	No	No	0	0	No	No	No	1/4-1/2 mile	3	0	community water pipe/tap near home	community water pipe/ tap near home	in the home	77	No	No	No	0	No	No	No	No	No	77	No	N/A	N/A	1	no	77	77	No	No	No	No	No	No	No	No	No	77	N/A	No	No	No	No	No	No	no
2016-05-16	77	10.6	0	77	0	77	597	1	77	2	2016-05-16	2016-05-16	1	mother	1	99	0	77	77	77	77	77	77	77		0	77	77	77	77	77		0		77	77	77	77	77	77		0	77		77	77	77	77
2016-05-05	77	12.7	0	77	0	77	585	1	77	1	2016-05-05	2016-05-05	1	mother	1	704835501	0	77	77	77	77	77	77	77		0	77	77	77	77	77		0		77	77	77	77	77	77		0	77		77	77	77	77
2016-05-16	77	12.8	0	77	0	77	582	1	77	2	2016-05-16	2016-05-10	2	AJ	1	789616929	0	77	77	77	77	77	77	77		0	77	77	77	77	77		0		77	77	77	77	77	77		0	77		77	77	77	77
2016-05-16	77	11.9	0	77	0	77	593	1	77	2	2016-05-16	2016-05-16	1	mother	1	782177184	0	77	77	77	77	77	77	77		1	0	0	0	0	0	daily septrin	0		77	77	77	77	77	77		0	77		77	77	77	77
2016-05-13	77	10	0	77	0	77	517	2	77	2	2016-05-13	2016-05-13	2	NJ	1	773969374	0	77	77	77	77	77	77	77		0	77	77	77	77	77		0		77	77	77	77	77	77		0	77		77	77	77	77
2016-05-13	77	11.7	0	77	0	77	571	2	77	2	2016-05-13	2016-05-13	2	KB	1	788744162	0	77	77	77	77	77	77	77		0	77	77	77	77	77		0		77	77	77	77	77	77		1	0		1	0	0	0
	No	outside(I.e. Verandah)	No	No	1	77	Yes	Yes	0	0	Yes	No	No	1/4-1/2 mile	3	0	community water pipe/tap near home	community water pipe/ tap near home	in the home	77	No	No	No	0	No	No	No	No	No	77	No	N/A	N/A	1	yes	1	askali (gatekeeper)	No	No	No	No	No	No	No	No	No	77	N/A	No
2016-05-13	77	11.6	0	77	0	77	510	2	77	2	2016-05-13	2016-05-13	1	grandmother	3	757401092	0	77	77	77	77	77	77	77		0	77	77	77	77	77		0		77	77	77	77	77	77		0	77		77	77	77	77
2016-05-16	77	8.5	0	77	0	77	536	1	77	2	2016-05-16	2016-05-16	1	mother	1	701000209	0	77	77	77	77	77	77	77		0	77	77	77	77	77		0		77	77	77	77	77	77		0	77		77	77	77	77
2016-05-09	77	11.3	0	77	0	77	561	1	77	1	2016-05-09	2016-05-09	1	mother	1	7510084737	0	77	77	77	77	77	77	77		0	77	77	77	77	77		0		77	77	77	77	77	77		0	77		77	77	77	77
2016-05-11	77	12.1	0	77	0	77	541	2	77	3	2016-05-11	2016-05-11	1	mother	1	758713496	0	77	77	77	77	77	77	77		0	77	77	77	77	77		0		77	77	77	77	77	77		0	77		77	77	77	77
2016-05-09	77	8.6	0	77	0	77	538	1	77	2	2016-05-09	2016-05-09	1	mother	1	771285515	0	77	77	77	77	77	77	77		0	77	77	77	77	77		0		77	77	77	77	77	77		0	77		77	77	77	77
2016-05-11	77	9.9	0	77	0	77	584	2	77	2	2016-05-11	2016-05-11	1	mother	1	758470155	0	77	77	77	77	77	77	77		0	77	77	77	77	77		0		77	77	77	77	77	77		0	77		77	77	77	77
	Yes	Yes	0	0	Yes	No	No	1/4-1/2 mile	3	0	well or spring	well or spring	in the home	77	No	No	No	0	No	No	No	No	No	77	Yes	1	1	2	yes	1	cafe	No	No	No	No	No	No	No	No	No	77	no	No	No	No	No	No	No	yes
2016-05-13	77	11.4	0	77	0	77	514	2	77	2	2016-05-13	2016-05-13	2	KM	1	782318927	0	77	77	77	77	77	77	77		0	77	77	77	77	77		0		77	77	77	77	77	77		0	77		77	77	77	77
2016-05-11	77	8.7	0	77	0	77	516	1	77	2	2016-05-11	2016-05-11	2	NR	1	775074255	0	77	77	77	77	77	77	77		0	77	77	77	77	77		0		77	77	77	77	77	77		0	77		77	77	77	77
2016-05-13	77	11.8	0	77	0	77	566	1	77	2	2016-05-13	2016-05-13	2	NJ	1	772195472	0	77	77	77	77	77	77	77		0	77	77	77	77	77		0		77	77	77	77	77	77		0	77		77	77	77	77
2016-05-16	77	8.3	0	77	0	77	526	1	77	2	2016-05-16	2016-05-16	2	Lydia Nakasoma	1	752817054	0	77	77	77	77	77	77	77		0	77	77	77	77	77		0		77	77	77	77	77	77		0	77		77	77	77	77
2016-05-09	77	10.3	0	77	0	77	529	1	77	2	2016-05-09	2016-05-09	2	NA	1	775702584	1	0	0	0	0	0	0	1		0	77	77	77	77	77		1	1	0	0	1	0	0	0		1	0		1	0	0	0
2016-05-10	77	10.8	0	77	0	77	565	1	77	1	2016-05-10	2016-05-10	1	mother	1	756914247	1	0	0	0	0	0	0	0	mild diarrhea	1	0	0	0	0	0	syrup for diarrhea	0		77	77	77	77	77	77		0	77		77	77	77	77
2016-05-04	77	10.8	0	77	0	77	532	2	77	1	2016-05-04	2016-05-04	1	AE	1	7773164774	0	77	77	77	77	77	77	77		0	77	77	77	77	77		0		77	77	77	77	77	77		0	77		77	77	77	77
2016-05-04	77	11.8	0	77	0	77	599	1	77	5	2016-05-04	2016-05-04	3	NA	1	772463964	0	77	77	77	77	77	77	77		0	77	77	77	77	77		1	1	0	1	0	0	0	0		0	77		77	77	77	77
2016-05-10	77	10.2	0	77	0	77	502	1	77	1	2016-05-10	2016-05-10	2	Nabantzni Madrine	1	99	0	77	77	77	77	77	77	77		0	77	77	77	77	77		1	99	77	77	77	77	77	77		0	77		77	77	77	77
2016-05-10	77	10.6	0	77	0	77	592	1	77	2	2016-05-10	2016-05-10	2	NH	1	705232903	0	77	77	77	77	77	77	77		0	77	77	77	77	77		0		77	77	77	77	77	77		0	77		77	77	77	77
2016-05-10	77	8.5	0	1	1	1	579	1	1	1	2016-05-10	2016-05-10	2	Nakanyike Mercy	1	0784581267 (father)	0	77	77	77	77	77	77	77		0	77	77	77	77	77		1	2	0	1	0	0	0	0		0	77		77	77	77	77
2016-05-11	77	10.9	0	77	0	77	589	2	77	2	2016-05-11	2016-05-11	1	mother	1	701198095	1	0	0	0	0	0	0	0	mild cough	0	77	77	77	77	77		0		77	77	77	77	77	77		0	77		77	77	77	77
2016-05-11	77	9.2	0	77	0	77	588	2	77	3	2016-05-11	2016-05-11	1	mother	1	779851635	0	77	77	77	77	77	77	77		0	77	77	77	77	77		0		77	77	77	77	77	77		0	77		77	77	77	77
2016-05-17	77	9.4	0	77	0	77	500	1	77	2	2016-05-17	2016-05-17	2	Tumugabire Edith	1	701000209	0	77	77	77	77	77	77	77		0	77	77	77	77	77		0		77	77	77	77	77	77		0	77		77	77	77	77
2016-05-05	77	11	0	77	0	77	527	1	77	5	2016-05-05	2016-05-05	4	NJ	1	757048951	0	77	77	77	77	77	77	77		0	77	77	77	77	77		0		77	77	77	77	77	77		0	77		77	77	77	77
2016-05-16	77	12	0	77	0	77	545	2	77	1	2016-05-16	2016-05-16	2	Mutedeki Racheal	1	771446268	0	77	77	77	77	77	77	77		0	77	77	77	77	77		0		77	77	77	77	77	77		0	77		77	77	77	77
[truncated: 555 more columns]
