# Supplementary material for: Assessment of blood levels of heavy metals including lead and manganese in healthy children living in the Katanga settlement of Kampala, Uganda
Source: BMC Public Health. 2018 Jun 8;18:717. doi: 10.1186/s12889-018-5589-0 (PMC5994042; doi:10.1186/s12889-018-5589-0)
Supplement: Supplementary file 2 — Data codebook. (XLSX 37 kb) [file 12889_2018_5589_MOESM2_ESM.xlsx]

## Sheet: Code book Heavy Metals
Question	Variable	Codes	Source File	Comments
Study ID	studyid	Number written	All files
Date of enrollment	doehp	Date entered as MM/DD/YYYY	History and physical
Form filled by:	formfillhp	1=DB 2=PK 3=AS 4=RN 5=MK 6=Other	History and physical
Primary caregiver	primcghp	As written	History and physical
Relationship to child	relchildhp	1=mother, 2=father, 3=grandparent, 4=sibling, 5=others	History and physical
Caregiver's phone number	cgphonehp	As written	History and physical
Child currently ill	childillhp	1=yes, 0=no	History and physical
Fever	feverhp	1=yes, 0=no	History and physical
Vomiting	vomithp	1=yes, 0=no	History and physical
Diarrhea	diarhp	1=yes, 0=no	History and physical
Active convulsions	convulhp	1=yes, 0=no	History and physical
Difficulty breathing	diffbhp	1=yes, 0=no	History and physical
Severe cough	scoughhp	1=yes, 0=no	History and physical
Rash	rashhp	1=yes, 0=no	History and physical
Other present symptoms	othpshp	As written, NA=77, Missing=99	History and physical
Child take any medications	anymedhp	1=yes, 0=no	History and physical
Anti-malaria medications	amalhp	1=yes, 0=no	History and physical
Anti-tuberculosis medications	atbhp	1=yes, 0=no	History and physical
Anti-retroviral medications	ahivhp	1=yes, 0=no	History and physical
Iron supplementation	fesuphp	1=yes, 0=no	History and physical
Multivitamin	mvithp	1=yes, 0=no	History and physical
Other medications	othmedhp	As written, NA=77, Missing=99	History and physical
Has the child ever been admitted	admithp	1=yes, 0=no	History and physical
How many previous admissions	numadmhp	Number written	History and physical
Admitted for malnutrition	admnuthp	1=yes, 0=no	History and physical
Admitted for malaria	admmalhp	1=yes, 0=no	History and physical
Admitted for respiratory distress	admrdhp	1=yes, 0=no	History and physical
Admitted for convulsions	admconvhp	1=yes, 0=no	History and physical
Admitted for tuberculosis	admtbhp	1=yes, 0=no	History and physical
Admitted for meningitis	admmenhp	1=yes, 0=no	History and physical
Other admissions	othadmithp	As written, NA=77, Missing=99	History and physical
Any health problems at birth	birthhphp	1=yes, 0=no	History and physical
Premature birth	prembhp	1=yes, 0=no	History and physical
How many weeks gestation	premghp	Number written	History and physical
Birth asphyxia	birthasphp	1=yes, 0=no	History and physical
Congenital malformations	congmhp	1=yes, 0=no	History and physical
Infections at birth	infbhp	1=yes, 0=no	History and physical
Jaundice at birth	jaundbhp	1=yes, 0=no	History and physical
Other health concerns at birth	othhcbhp	As written, NA=77, Missing=99	History and physical
Does the child have any current medical problems	cmedphp	1=yes, 0=no	History and physical
Does the child have HIV	chivhp	1=yes, 0=no	History and physical
Does the child have TB	ctubhp	1=yes, 0=no	History and physical
Does the child have epilepsy	cepilhp	1=yes, 0=no	History and physical
Does the child have malnutrition	cmalnuthp	1=yes, 0=no	History and physical
Does the child have diabetes	cdiabhp	1=yes, 0=no	History and physical
Does the child have asthma	casthmahp	1=yes, 0=no	History and physical
Other current medical concerns	othcmedhp	As written, NA=77, Missing=99	History and physical
Is the child currently breastfeeding	bfcurrhp	1=yes, 0=no	History and physical
Frequency of breastfeeding in one day	bffreqhp	Number written	History and physical
How long has the child been breastfeeding	bfdurhp	1=<6 months, 2=6-12 months, 3=12-18 months, 4=18-24 months, 5=>24 months	History and physical
Has the child ever breastfed	bfpasthp	1=yes, 0=no	History and physical
How long did the child breastfeed in the past	bfpdurhp	1=<6 months, 2=6-12 months, 3=12-18 months, 4=18-24 months, 5=>24 months	History and physical
Gross motor development--Highest	gmhp	0=no developmental milestones reached, 1=6 months, 2=9 months, 3=12 months (1 year), 4=18 months, 5=24 months (2 year), 6=36 months (3 year), 7=48 months (4 year), 8=60 months (5 year), 99=missing	History and physical
Fine motor development--Highest	fmhp	0=no developmental milestones reached, 1=6 months, 2=9 months, 3=12 months (1 year), 4=18 months, 5=24 months (2 year), 6=36 months (3 year), 7=48 months (4 year), 8=60 months (5 year), 99=missing	History and physical
Language development--Highest	ldhp	0=no developmental milestones reached, 1=6 months, 2=9 months, 3=12 months (1 year), 4=18 months, 5=24 months (2 year), 6=36 months (3 year), 7=48 months (4 year), 8=60 months (5 year), 99=missing	History and physical
Social development--Highest	sdhp	0=no developmental milestones reached, 1=6 months, 2=9 months, 3=12 months (1 year), 4=18 months, 5=24 months (2 year), 6=36 months (3 year), 7=48 months (4 year), 8=60 months (5 year), 99=missing	History and physical
Vision and hearing--Highest	vhhp	0=no developmental milestones reached, 1=6 months, 2=9 months, 3=12 months (1 year), 4=18 months, 5=24 months (2 year), 6=36 months (3 year), 7=48 months (4 year), 8=60 months (5 year), 99=missing	History and physical
Self care--Highest	schp	0=no developmental milestones reached, 1=6 months, 2=9 months, 3=12 months (1 year), 4=18 months, 5=24 months (2 year), 6=36 months (3 year), 7=48 months (4 year), 8=60 months (5 year), 99=missing	History and physical
Temperature	tempchp	Number written	History and physical
Weight	wtkghp	Number written	History and physical
Height	htcmhp	Number written	History and physical
Mid-Upper Arm Circumference	muachp	Number written	History and physical
Hemoglobin	hgbhp	Number written	History and physical
RDT results	rdthp	Number written	History and physical
General physical review normal	nmlpehp	1=yes, 0=no	History and physical
List abnormalities in general physical condition	abnpehp	As written, NA=77, Missing=99	History and physical
CNS normal	nmlcnshp	1=yes, 0=no	History and physical
List abnormalities in CNS	abncnshp	As written, NA=77, Missing=99	History and physical
Head & neck normal	nmlhnhp	1=yes, 0=no	History and physical
List abnormalities in head & heck	abnhnhp	As written, NA=77, Missing=99	History and physical
Chest normal	nmlchhp	1=yes, 0=no	History and physical
List abnormalities in chest	abnchhp	As written, NA=77, Missing=99	History and physical
Abdomen normal	nmlabdhp	1=yes, 0=no	History and physical
List abnormalities in abdomen	abnabdhp	As written, NA=77, Missing=99	History and physical
Musculoskeletal normal	nmlmskhp	1=yes, 0=no	History and physical
List abnormalities in musculoskeletal system	abnmskhp	As written, NA=77, Missing=99	History and physical
Acutely ill by screening exam	acillhphp	1=yes, 0=no	History and physical
Describe abnormalities in screening exam	abnscnhp	As written, NA=77, Missing=99	History and physical
Has the blood sample been drawn for this child	bsdrawnhp	1=yes, 0=no, NA=77	History and physical
If no or part of the blood sample was drawn, please list the reason.	nobshp	As written, NA=77, Missing=99	History and physical
Study ID	studyid	Number written	Environmental Questionnaire
Date of enrollment	doeenv	Date entered as MM/DD/YYYY	Environmental Questionnaire
Informed consent obtained	consenv	1=yes, 0=no	Environmental Questionnaire
Date of informed consent	docenv	Date entered as MM/DD/YYYY	Environmental Questionnaire
Consent done by (individual's name)	consbyenv	1=DB 2=PK 3=AS 4=RN 5=MK 6=Other	Environmental Questionnaire
Interviewer's name	intnenv	1=DB 2=PK 3=AS 4=RN 5=MK 6=Other	Environmental Questionnaire
Interview date	intdenv	Date entered as MM/DD/YYYY	Environmental Questionnaire
Child's name (initials)	chnenv	As written, missing=99	Environmental Questionnaire
Age	ageenv	Number written in months (calculated as ((doeenv - dobenv)/365.25) * 12 )	Environmental Questionnaire
Name of caretaker present	ctpnenv	Name as written, missing=99	Environmental Questionnaire
Are you the primary caretaker	prctenv	1=yes, 0=no	Environmental Questionnaire
Relationship to child	relenv	1=mother, 2=father, 3=grandparent, 4=sibling, 5=others	Environmental Questionnaire
State other relationship to child	relotherenv	As written, NA=77, Missing=99	Environmental Questionnaire
Highest education of the child's mother (or primary caregiver)	medenv	1=never went to school, 2=lower primary school, 3=upper primary school, 4=O' levels secondary school, 5=A' levels secondary school, 6=Tertiary level, 7=Don't know , 99=missing	Environmental Questionnaire
Age of the child's mother	mageenv	1=15-19 years, 2=20-24 years, 3=25-29 years, 4=30-39 years, 5=>40 years, 99=missing	Environmental Questionnaire
Number of siblings the child has	nsibenv	0=0,1=1, 2=2-3, 3=4-6, 4=7-9, 5=>9, 99=missing	Environmental Questionnaire
Can the primary caretaker read and write	rwenv	1=yes, 0=no, 2=don't know, 77=NA, 99=missing	Environmental Questionnaire
Parents' civil status	pcivenv	1=married, 2=single, 3=separated/divorced, 4=don't know, 99=missing	Environmental Questionnaire
Is the mother employed	mempenv	1=yes, 0=no, 2=don't know, 99=missing	Environmental Questionnaire
Did the mother work outside the home when she was pregnant with this child	pregwenv	1=yes, 0=no, 2=don't know, 99=missing	Environmental Questionnaire
Did the mother eat/drink any kinds of soil during pregnancy	pregsenv	1=yes, 0=no, 2=don't know, 99=missing	Environmental Questionnaire
Number of people who reside in the house with the child (including the child)	nphenv	1=1-2, 2=3-5, 6-8, 4=9-12, 5=12-15, 6=>15, 99=missing	Environmental Questionnaire
The walls at the child's home are made of	wallenv	1=cement, 2=mud and dung, 3=wood, 4=other, 99=missing	Environmental Questionnaire
Are the walls, doors, or windows painted	paintenv	1=yes, 0=no, 99=missing	Environmental Questionnaire
If yes, is there chipping paint anywhere in the house	chipenv	1=yes, 0=no, 77=NA	Environmental Questionnaire
The house floor are made of	floorenv	1=cement, 2=mud, dung, or clay, 3=wood, 4=tile, 5=other, 99=missing	Environmental Questionnaire
Wht is the roof made of in your house	roofenv	1=thatch, 2=iron sheets, 3=roofing tiles, 4=plastic sheeting, 5=other, 99=missing	Environmental Questionnaire
How many rooms are there in the home	nrenv	1=1, 2=2, 3=3, 4=4, 5=>4, 99=missing	Environmental Questionnaire
Do you have a bathroom inside your house	bathenv	1=yes, 0=no	Environmental Questionnaire
Are there windows in the home	windenv	1=yes, 0=no, 99=missing	Environmental Questionnaire
Where does the child sleep	chslpenv	1=designated bedroom, 2=common room, 3=other, 99=missing	Environmental Questionnaire
If the child sleeps in other place, list	slpothenv	As written, NA=77, Missing=99	Environmental Questionnaire
Are there windows in the room where the child sleeps	windrmenv	1=yes, 0=no, Missing=99	Environmental Questionnaire
Where is most of the household cooking done	cookhenv	1=inside the house kitchen(separate room inside the house), 2=an open space in the house(joined with sleeping quarters), 3=common room(not shared with sleeping quarters), 4=outside(I.e. Verandah), 99=missing	Environmental Questionnaire
Is there a chimney in the kitchen	chimkenv	1=yes, 0=no, 99=missing	Environmental Questionnaire
Are there windows and ventilator where you cook from	wvcookenv	1=yes, 0=no, 77=NA, 99=missing	Environmental Questionnaire
What fuel do you use to cook	fuelenv	1=charcoal, 2=fire wood, 3=parrafin/kerosine, 4=gas, 5=electricity, 6=other,99=missing	Environmental Questionnaire
If other fuel used to cook, please list here	fuelothenv	As written, NA=77, Missing=99	Environmental Questionnaire
Do you have a radio at your house	radenv	1=yes, 0=no,99=missing	Environmental Questionnaire
Do you have a television at your house	telenv	1=yes, 0=no,99=missing	Environmental Questionnaire
Do you have a fridge at your house	fridgenv	1=yes, 0=no,99=missing	Environmental Questionnaire
Do you have a car at your house	carenv	1=yes, 0=no,99=missing	Environmental Questionnaire
Do you have electricity at your house	electenv	1=yes, 0=no,99=missing	Environmental Questionnaire
Do you have animals at your house	animenv	1=yes, 0=no,99=missing	Environmental Questionnaire
Do you have a motocycle/bicycle at your house	motorbenv	1=yes, 0=no,99=missing	Environmental Questionnaire
How close is your house to the main road	hroadenv	1=right next to the main road, 2=5 meters, 3=1/4-1/2 mile, 4=more than 1/2mile, 99=missing	Environmental Questionnaire
How busy is the main road close to your home	broadenv	1=slow(few cars once in awhile), 2=normal, 3=busy, 99=missing	Environmental Questionnaire
Do you have tap water in your house	wtapenv	1=yes, 0=no	Environmental Questionnaire
If no, what kind of water supply do you have	wothenv	1=community water pipe/tap near home, 2=well or spring, 3=stream, pin, lake, 4=bore hole, 5=harvested rain water, 77=NA	Environmental Questionnaire
What water do you use to drink and cook?	wcookenv	1=community water pipe/ tap near home 2= tap inside home 3= well or spring 4= stream, pond, lake 5= bore hole 6= harvested rain water	Environmental Questionnaire
Where do you wash the clothes	wclothenv	1=in the home, 2=at the community water source, 3=other, 99=missing	Environmental Questionnaire
If other place for washing clothes, please list	oclothenv	As written, NA=77, Missing=99	Environmental Questionnaire
Next to your house is there a printing business	printenv	1=yes, 0=no, 99=missing	Environmental Questionnaire
Next to your house is there a garbage landfill	landfenv	1=yes, 0=no, 99=missing	Environmental Questionnaire
Next to your house is there a metal smelter	smeltenv	1=yes, 0=no, 99=missing	Environmental Questionnaire
Next to your house is there an industry/factory facility	industenv	1=yes, 0=no, 99=missing	Environmental Questionnaire
Next to your house is there brick or charcoal burning	bcharenv	1=yes, 0=no	Environmental Questionnaire
Next to your house is there a quarry or mineral mines	qmmenv	1=yes, 0=no	Environmental Questionnaire
Next to your house is there a fuel station	fstenv	1=yes, 0=no	Environmental Questionnaire
Do you have any vehicles or motorcycles that you keep at your house	vmhenv	1=yes, 0=no	Environmental Questionnaire
Does the child attend school	atschenv	1=yes, 0=no	Environmental Questionnaire
Is the school adjacent to a highway or main road	schadjenv	1=yes, 0=no, 77=NA	Environmental Questionnaire
Does anyone smoke cigarettes inside the house	cighenv	1=yes, 0=no	Environmental Questionnaire
If yes, how many people smoke cigarettes at home (number)	ncighenv	0=0, 1=1, 2=2, 3=3-5, 4=6-10,77=NA	Environmental Questionnaire
How many people who live in the house smoke cigarettes outside the house?	ncouthenv	0=0, 1=1, 2=2, 3=3-5, 4=6-10, 77=NA
How many adults above 18 years live in the house	ah18env	0=0, 1=1, 2=2, 3=3-5, 4=6-10, 99=missing	Environmental Questionnaire
Do the adults who live in the house work outside the home	aworkenv	1=yes, 0=no, 99=missing	Environmental Questionnaire
If yes, how many adults who live in the house work outside the home	naworkenv	0=0, 1=1, 2=2, 3=3-5, 4=6-10, 77=NA, 99=missing	Environmental Questionnaire
What are the occupations of the workers who live in the house and work outside the house	occawenv	As written, NA=77, Missing=99	Environmental Questionnaire
Does anyone work in a printing press facility	awppenv	1=yes, 0=no, 99=missing	Environmental Questionnaire
Does anyone work in an iron metal smelter	awfeenv	1=yes, 0=no,99=missing	Environmental Questionnaire
Does anyone work in metal fabrication	awmfenv	1=yes, 0=no, 99=missing	Environmental Questionnaire
Does anyone work in a fuel station	awfsenv	1=yes, 0=no,99=missing	Environmental Questionnaire
Does anyone work in a paint factory	awpfenv	1=yes, 0=no,99=missing	Environmental Questionnaire
Does anyone work in metals melting	awmmenv	1=yes, 0=no,99=missing	Environmental Questionnaire
Does anyone work in a quarry or mine	awqmenv	1=yes, 0=no,99=missing	Environmental Questionnaire
Does anyone work in a battery collection/recycling facility	awbcenv	1=yes, 0=no,99=missing	Environmental Questionnaire
Does anyone work in an electronics collection/recycling facility	awceenv	1=yes, 0=no,99=missing	Environmental Questionnaire
Where do the workers change their clothes after work	awchgenv	1=inside the home, 2=at work, 3=outside the home, 77= N/A,99=missing	Environmental Questionnaire
Are the clothes of the workers washed inside the home	awcwenv	1=yes, 0=no, NA=77, 99=missing	Environmental Questionnaire
Do any household members work in (or have ever worked in) collected garbage	awegbenv	1=yes, 0=no,77=NA, 99=missing	Environmental Questionnaire
Do any household members work in (or have ever worked in) collecting metals	awecmenv	1=yes, 0=no,77=NA, 99=missing	Environmental Questionnaire
Do any household members work in (or have ever worked in) melting metals	awemmenv	1=yes, 0=no,77=NA, 99=missing	Environmental Questionnaire
Do any household members work in (or have ever worked in) melting plastics	awempenv	1=yes, 0=no,77=NA, 99=missing	Environmental Questionnaire
Do any household members work in (or have ever worked in) collecting or melting electronics	awecmeenv	1=yes, 0=no,77=NA, 99=missing	Environmental Questionnaire
Do any household members work in (or have ever worked in) melting batteries	awembenv	1=yes, 0=no,77=NA, 99=missing	Environmental Questionnaire
Was the child breastfed	cbfenv	1=yes, 0=no, 2=don't know	Environmental Questionnaire
For how long was the child breastfed	lcbfenv	1=0-3 months, 2=3-6 months, 3=6-12 months, 4=>12 months, 77=N/A, 99=missing	Environmental Questionnaire
Do you feel the child gets enough to eat	eneatenv	1=yes, 0=no,99=missing	Environmental Questionnaire
How many times has the child been treated for malaria	txmalenv	1=0-2, 2=3-5, 3=6 or more,99=missing	Environmental Questionnaire
At what age(s) was the child treated for malaria	agemalenv	Ages written, NA=77, Missing=99	Environmental Questionnaire
Has the child been hospitalized for other illness	hospothenv	1=yes, 0=no, 99=missing	Environmental Questionnaire
Does the child have sickle cell anemia	sickleenv	1=yes, 0=no	Environmental Questionnaire
What other illness or health problems does the child have	otherhpenv	As written, NA=77, Missing=99	Environmental Questionnaire
Does the child take herbal medicine	herbenv	1=yes, 0=no	Environmental Questionnaire
Does the child take any other medicines regularly	othermedenv	1=yes, 0=no	Environmental Questionnaire
If the child takes other medications, please list	listomedenv	As written, NA=77, Missing=99	Environmental Questionnaire
How often does the child eat canned (or tinned) food	cannedenv	1=every day, 2=2-6 days per week, 3=once per week, 4=2-3 times per month, 5=once a month, 6=never, 99=missing	Environmental Questionnaire
Patient initials	ptibsa1	As written, Missing=99	Blood Slide Analysis Form 1
Date of sample collection	dscbsa1	Date entered as MM/DD/YYYY	Blood Slide Analysis Form 1
Time of sample collection	tscbsa1	Time entered as HH:MM (military time)	Blood Slide Analysis Form 1
Parasite density 1st reader count	pdbsa1	As written, NA=77, Missing=99	Blood Slide Analysis Form 1
1st reader name	npdbsa1	As written, NA=77, Missing=99	Blood Slide Analysis Form 1
Date of parasite density reading	rdpdbsa1	Date entered as MM/DD/YYYY	Blood Slide Analysis Form 1
Time of parasite density reading	rtpdbsa1	Time entered as HH:MM (military time)	Blood Slide Analysis Form 1
P. Falciparum identified	pfpdbsa1	1=yes, 0=no, NA=77	Blood Slide Analysis Form 1
P. Malariae identified	pmpdbsa1	1=yes, 0=no, NA=77	Blood Slide Analysis Form 1
P. ovale identified	popdbsa1	1=yes, 0=no, NA=77	Blood Slide Analysis Form 1
P. Vivax identified	pvpdbsa1	1=yes, 0=no, NA=77	Blood Slide Analysis Form 1
Gametocytes identified	n	1=yes, 0=no, NA=77	Blood Slide Analysis Form 1
Hemozoin density 1st reader count PMN	pmn hzdbsa1	As written, NA=77, Missing=99	Blood Slide Analysis Form 1
Hemozoin density 1st reader count monocytes	monohzdbsa1	As written, NA=77, Missing=99	Blood Slide Analysis Form 1
1st reader name	nhzdbsa1	As written, NA=77, Missing=99	Blood Slide Analysis Form 1
Date of Hemozoin density reading	rdhzdbsa1	Date entered as MM/DD/YYYY	Blood Slide Analysis Form 1
Patient initials	ptibsa2	As written, Missing=99	Blood Slide Analysis Form 2
Date of sample collection	dscbsa2	Date entered as MM/DD/YYYY	Blood Slide Analysis Form 2
Time of sample collection	tscbsa2	Time entered as HH:MM (military time)	Blood Slide Analysis Form 2
Parasite density 2nd reader count	pdbsa2	As written, NA=77, Missing=99	Blood Slide Analysis Form 2
2nd reader name	npdbsa2	As written, NA=77, Missing=99	Blood Slide Analysis Form 2
Date of parasite density reading	rdpdbsa2	Date entered as MM/DD/YYYY	Blood Slide Analysis Form 2
Time of parasite density reading	rtpdbsa2	Time entered as HH:MM (military time)	Blood Slide Analysis Form 2
P. Falciparum identified	pfpdbsa2	1=yes, 0=no, NA=77	Blood Slide Analysis Form 2
P. Malariae identified	pmpdbsa2	1=yes, 0=no, NA=77	Blood Slide Analysis Form 2
P. ovale identified	popdbsa2	1=yes, 0=no, NA=77	Blood Slide Analysis Form 2
P. Vivax identified	pvpdbsa2	1=yes, 0=no, NA=77	Blood Slide Analysis Form 2
Gametocytes identified	gmpdbsa2	1=yes, 0=no, NA=77	Blood Slide Analysis Form 2
Hemozoin density 1st reader count PMN	pmnhzdbsa2	As written, NA=77, Missing=99	Blood Slide Analysis Form 2
Hemozoin density 1st reader count monocytes	monohzdbsa2	As written, NA=77, Missing=99	Blood Slide Analysis Form 2
1st reader name	nhzdbsa2	As written, NA=77, Missing=99	Blood Slide Analysis Form 2
Date of Hemozoin density reading	rdhzdbsa2	Date entered as MM/DD/YYYY	Blood Slide Analysis Form 2
Final parasite density	fpdensitybsa	As written, NA=77, Missing=99	Blood Slide Analysis Form 2
Final Hemozoin density (PMN)	fhpolybsa	As written, NA=77, Missing=99	Blood Slide Analysis Form 2
Final Hemozoin density (Monocytes)	fhmonobsa	As written, NA=77, Missing=99	Blood Slide Analysis Form 2
Study ID	studyid	As written	Food Record Form
Filled in by	filledinby	1=DB 2=PK 3=AS 4=RN 5=MK 6=Other	Food Record Form
Date Food Record Filled	datefr	Date entered as MM/DD/YYYY	Food Record Form
Age	agefr	Number written in age:months, Missing=99	Food Record Form
Sex	sexfr	0=female, 1=male, 2=other, 99=missing	Food Record Form
Height	hgtfr	Number written in cm, Missing=99	Food Record Form
Weight	wgtfr	Number written in kg, missing=99	Food Record Form
Day 1 Date	d1dfr	Date entered as MM/DD/YYYY	Food Record Form
Day 1 Day of week	d1dwfr	1=Monday, 2=Tuesday, 3=Wednesday, ,4=Thursday, 5=Friday, 6=Saturday, 7=Sunday, missing =99	Food Record Form
Day 1 time	d1tfr1	Time entered as HH:MM (military time)	Food Record Form	There will be multiple items listed for this category, each ending in a different variable number
Day 1 Place	d1pfr1	As written, Missing=99	Food Record Form	There will be multiple items listed for this category, each ending in a different variable number
Day 1 Food Eaten	d1fe1	As written, Missing=99	Food Record Form	There will be multiple items listed for this category, each ending in a different variable number
Day 1 Amount	d1amtfr1	As written, Missing=99	Food Record Form	There will be multiple items listed for this category, each ending in a different variable number
Day 2 Date	d2dfr	Date entered as MM/DD/YYYY	Food Record Form
Day 2 Day of week	d2dwfr	1=Monday, 2=Tuesday, 3=Wednesday, ,4=Thursday, 5=Friday, 6=Saturday, 7=Sunday, missing =99	Food Record Form
Day 2 time	d2tfr1	Time entered as HH:MM (military time)	Food Record Form	There will be multiple items listed for this category, each ending in a different variable number
Day 2 Place	d2pfr1	As written, Missing=99	Food Record Form	There will be multiple items listed for this category, each ending in a different variable number
Day 2 Food Eaten	d2fe1	As written, Missing=99	Food Record Form	There will be multiple items listed for this category, each ending in a different variable number
Day 2 Amount	d2amtfr1	As written, Missing=99	Food Record Form	There will be multiple items listed for this category, each ending in a different variable number
Day 3 Date	d3dfr	Date entered as MM/DD/YYYY	Food Record Form
Day 3 Day of week	d3dwfr	1=Monday, 2=Tuesday, 3=Wednesday, ,4=Thursday, 5=Friday, 6=Saturday, 7=Sunday, missing =99	Food Record Form
Day 3 time	d3tfr1	Time entered as HH:MM (military time)	Food Record Form	There will be multiple items listed for this category, each ending in a different variable number
Day 3 Place	d3pfr1	As written, Missing=99	Food Record Form	There will be multiple items listed for this category, each ending in a different variable number
Day 3 Food Eaten	d3fe1	As written, Missing=99	Food Record Form	There will be multiple items listed for this category, each ending in a different variable number
Day 3 Amount	d3amtfr1	As written, Missing=99	Food Record Form	There will be multiple items listed for this category, each ending in a different variable number
Name of parent/guardian	npgcons	As written, Missing=99	Consent Form
Signature of parent/guardian	spgcons	1=yes, 0=no, 99=missing	Consent Form
Date of parent/guardian consent	dpgcons	Date entered as MM/DD/YYYY	Consent Form
Time of parent/guardian consent	tpgcons	Time entered as HH:MM (military time)	Consent Form
Name of person administering consent	npacons	1=DB 2=PK 3=AS 4=RN 5=MK 6=Other	Consent Form
Signature of person administering consent	spacons	1=yes, 0=no, 99=missing, 77=N/A	Consent Form
Date of person administering consent	dpacons	Date entered as MM/DD/YYYY	Consent Form
Time of person administering consent	tpacons	Time entered as HH:MM (military time)	Consent Form
Name of person witnessing consent	npwcons	As written, Missing=99	Consent Form
Signature of person witnessing consent	spwcons	1=yes, 0=no, 99=missing, 77=N/A	Consent Form
Date of person witnessing consent	dpwcons	Date entered as MM/DD/YYYY	Consent Form
Time of person witnessing consent	tpwcons	Time entered as HH:MM (military time)	Consent Form
Long-term storage and future studies agreement	ltsfs	1=yes, 0=no, 99=missing	Consent Form
Long-term storage and future studies parent signature	ltspscons	1=yes, 0=no, 99=missing, 77=N/A	Consent Form
Long-term storage and future studies parent signature date	ltspdcons	Date entered as MM/DD/YYYY	Consent Form
Name of person witnessing consent for long-term storage and future studies	ltswcons	As written, Missing=99	Consent Form
Date of person witnessing consent for long-term storage and future studies	ltsdwcons	Date entered as MM/DD/YYYY	Consent Form
Inclusion criteria for study: age 6-59 months	icageslb	1=yes, 0=no, NA=77	Heavy Metals Screening Log
Inclusion criteria for study: residence in Katanga settlement	icressbl	1=yes, 0=no, NA=77	Heavy Metals Screening Log
Inclusion criteria for study: Caretaker and child willing to come to Mulago Hospital for physical exam and questionnaires	icmulslb	1=yes, 0=no, NA=77	Heavy Metals Screening Log
Exclusion criteria for the study: child found to be in need of urgent medical attention	ecmedslb	1=yes, 0=no, NA=77	Heavy Metals Screening Log
Exclusion criteria for the study: caretaker unable to complete the questionnaires in either Luganda or English	eclangslb	1=yes, 0=no, NA=77	Heavy Metals Screening Log
House number	hnslb	As written, NA=77, Missing=99	Heavy Metals Screening Log
Name of caretaker	nctslb	As written, NA=77, Missing=99	Heavy Metals Screening Log
Relationship of caretaker to child	rctslb	As written, NA=77, Missing=99	Heavy Metals Screening Log
Number of eligible children	necslb	Number written, Missing=99	Heavy Metals Screening Log
Interested in study	intslb	1=yes, 0=no	Heavy Metals Screening Log
Consent given/enrolled	cgeslb	1=yes, 0=no	Heavy Metals Screening Log
Child's initials	cislb	As written, NA=77, Missing=99	Heavy Metals Screening Log
Child's date of birth	cdobslb	Date entered as MM/DD/YYYY	Heavy Metals Screening Log
Phone number	pnslb	Number written, Missing=99	Heavy Metals Screening Log
Date at ACU	daclb	Date entered as MM/DD/YYYY	Heavy Metals Acute Care Log
Study ID	studyid	As written	Heavy Metals Acute Care Log
Venous blood sample taken by whom?	vbwhoaclb	1=RT, 2=MK, 3=PK, 4=QS, 5= Other	Heavy Metals Acute Care Log
Taken to CoreLab by whom?	tcoreaclb	1=SN, 2=EJ, 3=Other	Heavy Metals Acute Care Log
Hemoglobin results	hgbaclb	Number written, Missing=99	Heavy Metals Acute Care Log
Hemoglobin less than 7?	hless7aclb	1=Yes, 0=no, 99=Missing	Heavy Metals Acute Care Log
Iron given	fetxaclb	1=yes, 0=no,77=N/A, missing=99	Heavy Metals Acute Care Log
RDT testing positive or negative	rdtaclb	1=positive, 0=negative, missing=99	Heavy Metals Acute Care Log
If RDT +, Giemsa smear requested by who?	prdtgmaclb	1=RT, 2=MK, 3=PK, 4=QS, 5= Other, 77=N/A	Heavy Metals Acute Care Log
Taken to MoLab by whom?	ttmlaclb	1=NS, 2=EJ, 3=Other, 77=N/A	Heavy Metals Acute Care Log
Treatment for positive RDT given	rdttxaclb	1=yes, 0=no,77=N/A, missing=99	Heavy Metals Acute Care Log
Lab accession number label (purple top tube)	labacorePurple	Number written, missing=99	Core lab form
Lab accession number label (royal blue top tube)	labacoreRB	Number written, missing=99	Core lab form
Purple top tube collected	pttcore	1= Yes, 0=No	Core lab Form
Number of Aliquots of plasma	napcore	Number as written, 99=missing	Core lab Form
Number of Aliquots of RBCs	narcore	Number as written, 99=missing	Core lab Form
Blue top tube ml	bttcore	Number written, missing=99	Core lab Form
Additional comments	comment	as written
Fingernail collected	nailcol	1= Yes, 0=No
Heavy Metals concentrations (see Sheet2)
G6PD deficiency	g6pd	0=none; 1=homozygous, 2=heterozygous
chromium (ug/dL) 042817	cr
chromium SD	crSD
chromium RSD	crRSD
chromium comments	cr_com
chromium (<DL=1, RSD>25=1, <DL &RSD>25=1)	cr_com1	1=<DL, <DL&RSD>25, RSD>25
chromium (<DL=1, RSD>25=2, <DL &RSD>25=3)	cr_com2	1=<DL; 2= RSD>25; 3= <DL&RSD>25
ccr_DL (<DL=1, RSD>25=0, <DL & RSD>25=1)	ccr_DL	0= RSD> 25; 1=<DL, <DL &RSD>25
manganese (ug/dL) 042817	mn
manganese SD	mnSD
manganese RSD	mnRSD
manganese comments	mn_com
manganese (<DL=1, RSD>25=1, <DL &RSD>25=1)	mn_com1	1=<DL, <DL&RSD>25, RSD>25
cmn_DL (<DL=1, RSD>25=0, <DL & RSD>25=1)	cmn_DL	0= RSD> 25; 1=<DL, <DL &RSD>25
cobalt (ug/dL) 042817	co
cobalt SD	coSD
cobalt RSD	coRSD
cobalt comments	co_com
cobalt (<DL=1, RSD>25=1, <DL &RSD>25=1)	co_com1	1=<DL, <DL&RSD>25, RSD>25
cobalt (<DL=1, RSD>25=2, <DL &RSD>25=3)	co_com2	1=<DL; 2= RSD>25; 3= <DL&RSD>25
cobalt (<DL=1, RSD>25=0, <DL & RSD>25=1)	cco_DL	0= RSD> 25; 1=<DL, <DL &RSD>25
nickel (ug/dL) 042817	ni
nickel SD	niSD
nickel RSD	niRSD
nickel comments	ni_com
nickel (<DL=1, RSD>25=1, <DL &RSD>25=1)	ni_com1	1=<DL, <DL&RSD>25, RSD>25
nickel (<DL=1, RSD>25=2, <DL &RSD>25=3)	ni_com2	1=<DL; 2= RSD>25; 3= <DL&RSD>25
cni_DL (<DL=1, RSD>25=0, <DL & RSD>25=1)	cni_DL	0= RSD> 25; 1=<DL, <DL &RSD>25
copper (ug/dL) 042817	cu
copper SD	cuSD
copper RSD	cuRSD
copper comments	cu_com
copper (<DL=1, RSD>25=1, <DL &RSD>25=1)	cu_com1	1=<DL, <DL&RSD>25, RSD>25
ccu_DL (<DL=1, RSD>25=0, <DL & RSD>25=1)	ccu_DL	0= RSD> 25; 1=<DL, <DL &RSD>25
zinc (ug/dL) 042817	zn
zinc SD	znSD
zinc RSD	znRSD
zinc comments	zn_com
zinc (<DL=1, RSD>25=1, <DL &RSD>25=1)	zn_com1	1=<DL, <DL&RSD>25, RSD>25
czn_DL (<DL=1, RSD>25=0, <DL & RSD>25=1)	czn_DL	0= RSD> 25; 1=<DL, <DL &RSD>25
arsenic (ug/dL) 042817	as
arsenic SD	asSD
arsenic RSD	asRSD
arsenic comments	as_com
arsenic (<DL=1, RSD>25=1, <DL &RSD>25=1)	as_com1	1=<DL, <DL&RSD>25, RSD>25
arsenic (<DL=1, RSD>25=2, <DL &RSD>25=3)	as_com2	1=<DL; 2= RSD>25; 3= <DL&RSD>25
cas_DL (<DL=1, RSD>25=0, <DL & RSD>25=1)	cas_DL	0= RSD> 25; 1=<DL, <DL &RSD>25
selenium (ug/dL) 042817	se
selenium SD	seSD
selenium RSD	seRSD
selenium comments	se_com
selenium (<DL=1, RSD>25=1, <DL &RSD>25=1)	se_com1	1=<DL, <DL&RSD>25, RSD>25
cse_DL (<DL=1, RSD>25=0, <DL & RSD>25=1)	cse_DL	0= RSD> 25; 1=<DL, <DL &RSD>25
cadmium (ug/dL) 042817	cd
cadmium SD	cdSD
cadmium RSD	cdRSD
cadmium comments	cd_com
cadmium (<DL=1, RSD>25=1, <DL &RSD>25=1)	cd_com1	1=<DL, <DL&RSD>25, RSD>25
cadmium (<DL=1, RSD>25=2, <DL &RSD>25=3)	cd_com2	1=<DL; 2= RSD>25; 3= <DL&RSD>25
ccd_DL (<DL=1, RSD>25=0, <DL & RSD>25=1)	ccd_DL	0= RSD> 25; 1=<DL, <DL &RSD>25
antimony (ug/dL) 042817	sb
antimony SD	sbSD
antimony RSD	sbRSD
antimony comments	sb_com
antimony (<DL=1, RSD>25=1, <DL &RSD>25=1)	sb_com1	1=<DL, <DL&RSD>25, RSD>25
csb_DL (<DL=1, RSD>25=0, <DL & RSD>25=1)	csb_DL	0= RSD> 25; 1=<DL, <DL &RSD>25
cesium (ug/dL) 042817	cs
cesium SD	csSD
cesium RSD	csRSD
cesium comments	cs_com
cesium (<DL=1, RSD>25=1, <DL &RSD>25=1)	cs_com1	1=<DL, <DL&RSD>25, RSD>25
ccs_DL (<DL=1, RSD>25=0, <DL & RSD>25=1)	ccs_DL	0= RSD> 25; 1=<DL, <DL &RSD>25
barium (ug/dL) 042817	ba
barium SD	baSD
barium RSD	baRSD
barium comments	ba_com
barium (<DL=1, RSD>25=1, <DL &RSD>25=1)	ba_com1	1=<DL, <DL&RSD>25, RSD>25
barium (<DL=1, RSD>25=2, <DL &RSD>25=3)	ba_com2	1=<DL; 2= RSD>25; 3= <DL&RSD>25
cba_DL	cba_DL	0= RSD> 25; 1=<DL, <DL &RSD>25
lead (ug/dL) 042817	pb
lead SD	pbSD
lead RSD	pbRSD
lead comments	pb_com
lead (<DL=1, RSD>25=1, <DL &RSD>25=1)	pb_com1	1=<DL, <DL&RSD>25, RSD>25
cpb_DL	cpb_DL	0= RSD> 25; 1=<DL, <DL &RSD>25
chromium ug/dL	newcr	(with <DL subbed with specific DL number)
manganese ug/dL	newmn	(with <DL subbed with specific DL number)
cobalt ug/dL	newco	(with <DL subbed with specific DL number)
nickel ug/dL	newni	(with <DL subbed with specific DL number)
copper ug/dL	newcu	(with <DL subbed with specific DL number)
zinc ug/dL	newzn	(with <DL subbed with specific DL number)
arsenic ug/dL	newas	(with <DL subbed with specific DL number)
selenium ug/dL	newse	(with <DL subbed with specific DL number)
cadmium ug/dL	newcd	(with <DL subbed with specific DL number)
antimony ug/dL	newsb	(with <DL subbed with specific DL number)
cesium ug/dL	newcs	(with <DL subbed with specific DL number)
barium ug/dL	newba	(with <DL subbed with specific DL number)
lead ug/dL	newpb	(with <DL subbed with specific DL number)
chromium (ug/L)	newcrL	newcr x 10
manganese (ug/L)	newmnL	newmn x 10
cobalt (ug/L)	newcoL	newco x 10
nickel (ug/L)	newniL	newni x 10
copper (ug/L)	newcuL	newcu x 10
zinc (ug/L)	newznL	newzn x 10
arsenic (ug/L)	newasL	newas x 10
selenium (ug/L)	newseL	newse x 10
cadmium (ug/L)	newcdL	newcd x 10
antimony (ug/L)	newsbL	newsb x 10
cesium (ug/L)	newcsL	newcs x 10
barium (ug/L)	newbaL	newba x 10
cut off point/ 95 for lead	highpb	0= if newpb=0; 1= newpb==2.0 | newpb<2 & newpb>0.0; 2= newpb==5.0 | newpb<5 & newpb>2; 3=newpb==10.0 | newpb<10 & newpb>5; 4=newpb>10.0;.=.
cut off point/ 95 for chromium	highcr	0=newcrL< 1.86; 1=newcrL > = 1.86 ; .=.
cut off point/95 for manganese	highmn	0=newmnL<18.3; 1=newmnL > = 18.3; .=.
cut off point/95 for cobalt	highco	0=newcoL< 0.63; 1=newcoL > = 0.63; .=.
cut off point/95 for nickel	highni	0=newniL<2.62; 1=newniL> = 2.62, .=.
cut off point/95 for copper	highcu	0=newcuL<1495; 1=newcuL > = 1495, .=.
cut off point/ 95 for zn	highzn	0=newznL<5234; 1=newznL>= 5234; .=.
cut off point/ 95 for arsenic	highas	0=newasL< 12; 1= newasL > = 12; .=.
cut off point/ 95 for selenium	highse	0=newseL<201; 1=newseL> =201; .=.
cut off point/95 for cadmium	highcd	0= newcdL< 0.150 ; 1= newcdL > = 0.150 ; .=.
cut off point/ 95 for antimony	highsb	0= newsbL<2; 1=newsbL> = 2, .=.
cut off point/ 95 for cesium	highcs	0= newcsL<10; 1=newcsL> = 10, .=.
cut off point/ 95 for barium	highba	0=newbaL< 77.6 ; 1= newbaL > = 77.6; .=.
06042017 env variables
Parents' civil status	pcivenv1	1=married, 2=single, 3=separated/divorced, 4=don't know, 99=missing	Environmental Questionnaire
Age of the child's mother	mageenv1	1=15-19 years, 2=20-24 years, 3=25-29 years, 4=30-39 years, 5=>40 years, 99=missing	Environmental Questionnaire
Can the primary caretaker read and write	rwenv1	1=yes, 0=no, 2=don't know, 77=NA, 99=missing	Environmental Questionnaire
Highest education of the child's mother (or primary caregiver)	medenv1	1=never went to school, 2=lower primary school, 3=upper primary school, 4=O' levels secondary school, 5=A' levels secondary school, 6=Tertiary level, 7=Don't know , 99=missing	Environmental Questionnaire
Is the mother employed	mempenv1	1=yes, 0=no, 2=don't know, 99=missing	Environmental Questionnaire
Did the mother work outside the home when she was pregnant with this child	pregwenv1	1=yes, 0=no, 2=don't know, 99=missing	Environmental Questionnaire
Did the mother eat/drink any kinds of soil during pregnancy	pregsenv1	1=yes, 0=no, 2=don't know, 99=missing	Environmental Questionnaire
Number of people who reside in the house with the child (including the child)	nphenv1	1=1-2, 2=3-5, 6-8, 4=9-12, 5=12-15, 6=>15, 99=missing	Environmental Questionnaire
The walls at the child's home are made of	wallenv1	1=cement, 2=mud and dung, 3=wood, 4=other, 99=missing	Environmental Questionnaire
Are the walls, doors, or windows painted	paintenv1	1=yes, 0=no, 99=missing	Environmental Questionnaire
If yes, is there chipping paint anywhere in the house	chipenv1	1=yes, 0=no, 77=NA	Environmental Questionnaire
The house floor are made of	floorenv1	1=cement, 2=mud, dung, or clay, 3=wood, 4=tile, 5=other, 99=missing	Environmental Questionnaire
Wht is the roof made of in your house	roofenv1	1=thatch, 2=iron sheets, 3=roofing tiles, 4=plastic sheeting, 5=other, 99=missing	Environmental Questionnaire
How many rooms are there in the home	nrenv1	1=1, 2=2, 3=3, 4=4, 5=>4, 99=missing	Environmental Questionnaire
Do you have a bathroom inside your house	bathenv1	1=yes, 0=no	Environmental Questionnaire
Are there windows in the home	windenv1	1=yes, 0=no, 99=missing	Environmental Questionnaire
Where does the child sleep	chslpenv1	1=designated bedroom, 2=common room, 3=other, 99=missing	Environmental Questionnaire
If the child sleeps in other place, list	slpothenv1	As written, NA=77, Missing=99	Environmental Questionnaire
Are there windows in the room where the child sleeps	windrmenv1	1=yes, 0=no, Missing=99	Environmental Questionnaire
Where is most of the household cooking done	cookhenv1	1=inside the house kitchen(separate room inside the house), 2=an open space in the house(joined with sleeping quarters), 3=common room(not shared with sleeping quarters), 4=outside(I.e. Verandah), 99=missing	Environmental Questionnaire
Is there a chimney in the kitchen	chimkenv1	1=yes, 0=no, 99=missing	Environmental Questionnaire
Are there windows and ventilator where you cook from	wvcookenv1	1=yes, 0=no, 77=NA, 99=missing	Environmental Questionnaire
What fuel do you use to cook	fuelenv1	1=charcoal, 2=fire wood, 3=parrafin/kerosine, 4=gas, 5=electricity, 6=other,99=missing	Environmental Questionnaire
If other fuel used to cook, please list here	fuelothenv1	As written, NA=77, Missing=99	Environmental Questionnaire
Do you have a radio at your house	radenv1	1=yes, 0=no,99=missing	Environmental Questionnaire
Do you have a television at your house	telenv1	1=yes, 0=no,99=missing	Environmental Questionnaire
Do you have a fridge at your house	fridgenv1	1=yes, 0=no,99=missing	Environmental Questionnaire
Do you have a car at your house	carenv1	1=yes, 0=no,99=missing	Environmental Questionnaire
Do you have electricity at your house	electenv1	1=yes, 0=no,99=missing	Environmental Questionnaire
Do you have animals at your house	animenv1	1=yes, 0=no,99=missing	Environmental Questionnaire
Do you have a motocycle/bicycle at your house	motorbenv1	1=yes, 0=no,99=missing	Environmental Questionnaire
How close is your house to the main road	hroadenv1	1=right next to the main road, 2=5 meters, 3=1/4-1/2 mile, 4=more than 1/2mile, 99=missing	Environmental Questionnaire
Do you have tap water in your house	wtapenv1	1=yes, 0=no	Environmental Questionnaire
If no, what kind of water supply do you have	wothenv1	1=community water pipe/tap near home, 2=well or spring, 3=stream, pin, lake, 4=bore hole, 5=harvested rain water, 77=NA	Environmental Questionnaire
What water do you use to drink and cook?	wcookenv1	1=community water pipe/ tap near home 2= tap inside home 3= well or spring 4= stream, pond, lake 5= bore hole 6= harvested rain water	Environmental Questionnaire
Where do you wash the clothes	wclothenv1	1=in the home, 2=at the community water source, 3=other, 99=missing	Environmental Questionnaire
If other place for washing clothes, please list	oclothenv1	As written, NA=77, Missing=99	Environmental Questionnaire
Next to your house is there a printing business	printenv1	1=yes, 0=no, 99=missing	Environmental Questionnaire
Next to your house is there a garbage landfill	landfenv1	1=yes, 0=no, 99=missing	Environmental Questionnaire
Next to your house is there a metal smelter	smeltenv1	1=yes, 0=no, 99=missing	Environmental Questionnaire
Next to your house is there an industry/factory facility	industenv1	1=yes, 0=no, 99=missing	Environmental Questionnaire
Next to your house is there brick or charcoal burning	bcharenv1	1=yes, 0=no	Environmental Questionnaire
Next to your house is there a quarry or mineral mines	qmmenv1	1=yes, 0=no	Environmental Questionnaire
Next to your house is there a fuel station	fstenv1	1=yes, 0=no	Environmental Questionnaire
Do you have any vehicles or motorcycles that you keep at your house	vmhenv1	1=yes, 0=no	Environmental Questionnaire
Does the child attend school	atschenv1	1=yes, 0=no	Environmental Questionnaire
Is the school adjacent to a highway or main road	schadjenv1	1=yes, 0=no, 77=NA	Environmental Questionnaire
Does anyone smoke cigarettes inside the house	cighenv1	1=yes, 0=no	Environmental Questionnaire
If yes, how many people smoke cigarettes at home (number)	ncighenv1	0=0, 1=1, 2=2, 3=3-5, 4=6-10,77=NA	Environmental Questionnaire
How many people who live in the house smoke cigarettes outside the house?	ncouthenv1	0=0, 1=1, 2=2, 3=3-5, 4=6-10, 77=NA
How many adults above 18 years live in the house	ah18env1	0=0, 1=1, 2=2, 3=3-5, 4=6-10, 99=missing	Environmental Questionnaire
Do the adults who live in the house work outside the home	aworkenv1	1=yes, 0=no, 99=missing	Environmental Questionnaire
If yes, how many adults who live in the house work outside the home	naworkenv1	0=0, 1=1, 2=2, 3=3-5, 4=6-10, 77=NA, 99=missing	Environmental Questionnaire
What are the occupations of the workers who live in the house and work outside the house	occawenv1	As written, NA=77, Missing=99	Environmental Questionnaire
Does anyone work in a printing press facility	awppenv1	1=yes, 0=no, 99=missing	Environmental Questionnaire
Does anyone work in an iron metal smelter	awfeenv1	1=yes, 0=no,99=missing	Environmental Questionnaire
Does anyone work in metal fabrication	awmfenv1	1=yes, 0=no, 99=missing	Environmental Questionnaire
Does anyone work in a fuel station	awfsenv1	1=yes, 0=no,99=missing	Environmental Questionnaire
Does anyone work in a paint factory	awpfenv1	1=yes, 0=no,99=missing	Environmental Questionnaire
Does anyone work in metals melting	awmmenv1	1=yes, 0=no,99=missing	Environmental Questionnaire
Does anyone work in a quarry or mine	awqmenv1	1=yes, 0=no,99=missing	Environmental Questionnaire
Does anyone work in a battery collection/recycling facility	awbcenv1	1=yes, 0=no,99=missing	Environmental Questionnaire
Does anyone work in an electronics collection/recycling facility	awceenv1	1=yes, 0=no,99=missing	Environmental Questionnaire
Where do the workers change their clothes after work	awchgenv1	1=inside the home, 2=at work, 3=outside the home, 77= N/A,99=missing	Environmental Questionnaire
Are the clothes of the workers washed inside the home	awcwenv1	1=yes, 0=no, NA=77, 99=missing	Environmental Questionnaire
Do any household members work in (or have ever worked in) collected garbage	awegbenv1	1=yes, 0=no,77=NA, 99=missing	Environmental Questionnaire
Do any household members work in (or have ever worked in) collecting metals	awecmenv1	1=yes, 0=no,77=NA, 99=missing	Environmental Questionnaire
Do any household members work in (or have ever worked in) melting metals	awemmenv1	1=yes, 0=no,77=NA, 99=missing	Environmental Questionnaire
Do any household members work in (or have ever worked in) melting plastics	awempenv1	1=yes, 0=no,77=NA, 99=missing	Environmental Questionnaire
Do any household members work in (or have ever worked in) collecting or melting electronics	awecmeenv1	1=yes, 0=no,77=NA, 99=missing	Environmental Questionnaire
Do any household members work in (or have ever worked in) melting batteries	awembenv1	1=yes, 0=no,77=NA, 99=missing	Environmental Questionnaire
Was the child breastfed	cbfenv1	1=yes, 0=no, 2=don't know	Environmental Questionnaire
For how long was the child breastfed	lcbfenv1	1=0-3 months, 2=3-6 months, 3=6-12 months, 4=>12 months, 77=N/A, 99=missing	Environmental Questionnaire
Do you feel the child gets enough to eat	eneatenv1	1=yes, 0=no,99=missing	Environmental Questionnaire
How many times has the child been treated for malaria	txmalenv1	1=0-2, 2=3-5, 3=6 or more,99=missing	Environmental Questionnaire
At what age(s) was the child treated for malaria	agemalenv1	Ages written, NA=77, Missing=99	Environmental Questionnaire
Has the child been hospitalized for other illness	hospothenv1	1=yes, 0=no, 99=missing	Environmental Questionnaire
Does the child have sickle cell anemia	sickleenv1	1=yes, 0=no	Environmental Questionnaire
What other illness or health problems does the child have	otherhpenv1	As written, NA=77, Missing=99	Environmental Questionnaire
Does the child take herbal medicine	herbenv1	1=yes, 0=no	Environmental Questionnaire
Does the child take any other medicines regularly	othermedenv1	1=yes, 0=no	Environmental Questionnaire
If the child takes other medications, please list	listomedenv1	As written, NA=77, Missing=99	Environmental Questionnaire
How often does the child eat canned (or tinned) food	cannedenv1	1=every day, 2=2-6 days per week, 3=once per week, 4=2-3 times per month, 5=once a month, 6=never, 99=missing	Environmental Questionnaire

## Sheet: Sheet2
DL[ug/dL]	1.35811	0.0557384	0.0284625	0.003187	0.0610294	0.0382167	0.0995982	0.0125321	0.0700955	0.00119592	0.0069667	0.00420084	0.0199173	0.00309483
studyid	BAl[µg/dL]	BCr[µg/dL]	BMn[µg/dL]	BCo[µg/dL]	BNi[µg/dL]	BCu[µg/dL]	BZn[µg/dL]	BAs[µg/dL]	BSe[µg/dL]	BCd[µg/dL]	BSb[µg/dL]	BCs[µg/dL]	BBa[µg/dL]	BPb[µg/dL]
	Variable
concentration of aluminum [µg/dL]	bal
concetration of chromium [µg/dL]	bcr
concentration of manganese [µg/dL]	bmn
concentration of cobalt [µg/dL]	bco
concentration of nickel [µg/dL]	bni
concentration of copper [µg/dL]	bcu
concentration of zinc [µg/dL]	bzn
concentration of arsenic [µg/dL]	bas
concentration of selenium [µg/dL]	bse
concentration of cadmium [µg/dL]	bcd
concentration of antimony [µg/dL]	bsb
concentration of cesium [µg/dL]	bcs
concentration of barium [µg/dL]	bba
concentration of lead [µg/dL]	bpb
